# Supplementary material for: Chinese Adults’ Willingness to Pay for Mandatory Nutrients Reporting on Nutrition Facts Table
Source: Nutrients. 2023 Nov 22;15(23):4881. doi: 10.3390/nu15234881 (PMC10708288; doi:10.3390/nu15234881)
Supplement: Supplementary file 1 [file nutrients-15-04881-s001.zip]

Archive with 1 entries (1 files):
- nutrients-2636404-The questionnaire.pdf
